# Supplementary material for: Utilization of Low Molecular Weight Carbon Sources by Fungi and Saprolegniales: Implications for Their Ecology and Taxonomy
Source: Microorganisms. 2023 Mar 18;11(3):782. doi: 10.3390/microorganisms11030782 (PMC10052706; doi:10.3390/microorganisms11030782)
Supplement: Supplementary file 1 [file microorganisms-11-00782-s001.zip]

Archive with 4 entries (4 files):
- Figure S1 to S4.pptx
- Table S1_new.pdf
- Table S2.xlsx
- Table S3.xlsx
