# Supplementary material for: Utilization of Low Molecular Weight Carbon Sources by Fungi and Saprolegniales: Implications for Their Ecology and Taxonomy
Source: Microorganisms. 2023 Mar 18;11(3):782. doi: 10.3390/microorganisms11030782 (PMC10052706; doi:10.3390/microorganisms11030782)
Supplement: Supplementary file 1 [file microorganisms-11-00782-s001.zip › Table S2.xlsx]

## Sheet: Legend for carbon sources
	1	2	3	4
A	water	β-Methyl-D-glucoside	D-Galactonic acid-γ-lactone	L-Arginine
B	Pyruvic acid methyl ester	D-Xylose	D-Glucosaminic acid	L-Asparagine
C	Tween 40	i-Erythritol	2-Hydroxybenzoic acid	L-Phenylalanine
D	Tween 80	D-Mannitol	4-Hydroxybenzoic acid	L-Serine
E	α-Cyclodextrin	N-Acetyl-D-glucosamine	γ-Hydroxybutyric acid	L-Threonine
F	Glycogen	D-Glucosaminic acid	Itaconic acid	Glycyl-L-glutamic acid
G	D-Cellobiose	Glucose-1-phosphate	α-Ketobutyric acid	Phenylethylamine
H	α-D-Lactose	D,L-α-Glycerol phosphate	D-Malic acid	Putrescine
	Legend
	Carbohydrates
	Polymers
	Carboxylic and ketonic acids
	Amino acids
	Amines/amides

## Sheet: RT18
Table S2: measurements related to the mean difference between the O.D. at 590 nm of the carbon source containing wells and the control well for the last five time points (120, 144, 168, 192, and 216 h after) inoculation)
Fusarium sp. RT18													Aspergillus sp. RT16													Sarocladium pseudokiliense RT1													Fusarium sp. RT3
120 h	1	2	3	4	5	6	7	8	9	10	11	12	120 h	1	2	3	4	5	6	7	8	9	10	11	12	120 h	1	2	3	4	5	6	7	8	9	10	11	12	120 h	1	2	3	4	5	6	7	8	9	10
A	0	0.557	0.546	1.055	0	0.534	0.562	1.009	0	0.479	0.57	1.126	A	0	0.438	0.862	2.411	0	0.335	0.739	2.171	0	0.52	0.78	2.27	A	0	0.067	0.008	0.634	0	0.017	-0.008	0.673	0	0.04	-0.013	0.527	A	0	0.693	-0.006	0.282	0	0.654	-0.025	0.279	0	0.676
B	0.32	0.627	1.007	1.903	0.353	0.642	1.141	2.156	0.338	1.023	1.09	1.686	B	0.497	0.872	1.103	2.719	0.518	0.917	1.138	2.715	0.5	0.829	1.111	1.806	B	0.27	0.952	0.098	0.639	0.236	0.373	0.057	0.498	0.233	0.926	0.064	0.679	B	0.465	0.812	0.404	0.46	0.474	0.931	0.417	0.395	0.418	1.039
C	1.568	0.317	0.198	0.249	1.268	0.515	0.124	0.214	1.866	0.23	0.165	0.204	C	1.608	0.707	0.365	0.237	1.765	0.707	0.242	0.165	1.853	0.706	0.373	0.177	C	1.883	0.148	0.311	0.107	1.839	0.206	0.327	0.122	2.081	0.083	0.339	-0.009	C	1.258	0.223	0.427	0.153	1.375	0.158	0.372	0.171	1.428	0.149
D	1.071	0.403	0.519	0.572	1.08	0.512	0.549	0.727	1.009	0.425	0.599	0.872	D	1.305	2.785	1.373	1.761	1.572	2.737	1.447	1.699	1.575	2.611	1.122	1.326	D	2.081	0.3	0.282	0.289	2.005	0.284	0.394	0.403	1.872	0.412	0.271	0.377	D	0.883	0.767	0.199	0.294	0.789	0.576	0.207	0.292	0.915	0.639
E	0.53	0.483	0.109	0.341	0.605	0.588	0.185	0.231	0.598	0.451	0.039	0.356	E	0.578	0.626	0.116	0.261	0.529	0.815	0.07	0.272	0.598	0.603	0.043	0.283	E	0.189	0.244	0.121	0.218	0.231	0.333	0.156	0.253	0.322	0.611	0.092	0.068	E	0.237	0.735	0.08	0.182	0.096	0.675	0.154	0.216	0.216	0.695
F	0.883	0.565	0.506	0.225	1.016	0.72	0.612	0.266	0.979	0.667	0.639	0.147	F	1.12	0.954	1.416	0.398	1.467	1.012	1.674	0.231	1.577	0.835	1.534	0.122	F	1.066	0.289	0.454	0.188	1.437	0.759	0.47	0.185	0.701	0.268	0.277	0.085	F	0.708	-0.007	0.034	0.034	0.674	-0.015	0.002	0.026	0.722	0.026
G	0.453	0.163	0.168	-0.015	0.55	0.178	0.157	-0.011	0.453	0.286	0.148	-0.012	G	0.489	0.117	0.113	0.159	1.08	0.081	0.107	0.042	1.025	0.091	0.123	-0.044	G	0.211	0.073	0.295	0.229	0.555	0.112	0.319	0.056	0.415	0.09	0.251	-0.027	G	0.939	-0.004	0.158	0.017	0.827	-0.005	0.191	-0.011	0.837	0.023
H	0.128	0.282	0.27	0.244	0.121	0.287	0.266	0.242	0.035	0.292	0.197	0.215	H	0.021	0.401	0.184	0.755	-0.003	0.308	0.105	0.737	0.032	0.252	0.092	0.578	H	0.097	0.126	0.813	0.256	0.081	0.131	0.839	0.143	0.049	0.099	0.693	0.27	H	0.355	0.004	0.244	0.318	0.354	0.005	0.256	0.284	0.389	0.029
144 h	1	2	3	4	5	6	7	8	9	10	11	12	144 h	1	2	3	4	5	6	7	8	9	10	11	12	144 h	1	2	3	4	5	6	7	8	9	10	11	12	144 h	1	2	3	4	5	6	7	8	9	10
A	0	0.631	0.531	1.191	0	0.622	0.542	1.087	0	0.557	0.535	1.135	A	0	0.703	0.776	2.293	0	0.735	0.771	2.215	0	0.806	0.689	2.329	A	0	0.052	-0.027	0.614	0	0.015	-0.008	0.662	0	0.04	0.004	0.617	A	0	0.809	-0.006	0.342	0	0.775	-0.005	0.362	0	0.79
B	0.267	0.634	1.014	2.02	0.315	0.694	1.155	2.319	0.329	1.133	1.107	1.739	B	0.437	0.745	1.124	2.696	0.383	0.86	1.189	2.75	0.399	0.797	1.147	2.403	B	0.311	1.067	0.067	0.672	0.24	0.417	0.054	0.593	0.283	1.084	0.065	0.861	B	0.566	0.962	0.488	0.521	0.642	1.169	0.545	0.495	0.509	1.221
C	1.745	0.396	0.227	0.242	1.365	0.592	0.124	0.204	1.986	0.357	0.205	0.161	C	1.621	0.836	0.39	0.216	1.819	0.812	0.475	0.184	1.875	0.728	0.612	0.15	C	2.012	0.106	0.348	0.07	2.041	0.216	0.408	0.119	2.295	0.083	0.424	0.013	C	1.271	0.29	0.511	0.178	1.388	0.196	0.505	0.245	1.442	0.156
D	1.285	0.434	0.568	0.632	1.251	0.525	0.625	0.846	1.228	0.459	0.642	0.826	D	1.265	2.808	1.704	1.762	1.569	2.818	1.564	1.693	1.606	2.671	1.15	1.353	D	2.279	0.259	0.282	0.261	2.178	0.308	0.459	0.477	1.981	0.361	0.312	0.295	D	0.912	0.917	0.243	0.356	0.824	0.691	0.267	0.369	0.951	0.772
E	0.531	0.589	0.134	0.387	0.545	0.601	0.137	0.233	0.572	0.541	0.047	0.368	E	0.585	0.692	0.061	0.309	0.537	0.903	0.069	0.571	0.586	0.602	0.035	0.772	E	0.221	0.275	0.08	0.211	0.312	0.326	0.139	0.277	0.522	0.747	0.103	0.088	E	0.404	0.786	0.069	0.213	0.1	0.82	0.158	0.261	0.399	0.817
F	0.934	0.588	0.505	0.187	1.014	0.761	0.552	0.259	1.103	0.681	0.639	0.104	F	1.21	0.987	1.44	0.427	1.464	1.028	1.705	0.308	1.588	0.798	1.642	0.378	F	1.057	0.299	0.478	0.151	1.568	0.861	0.627	0.193	0.811	0.307	0.432	0.106	F	0.767	-0.014	0.022	0.031	0.749	-0.012	0.011	0.04	0.787	0.013
G	0.483	0.123	0.127	-0.018	0.548	0.149	0.134	-0.044	0.466	0.291	0.208	-0.075	G	0.695	0.113	0.153	0.099	0.949	0.099	0.144	0.05	1.25	0.096	0.17	0.034	G	0.217	0.036	0.318	0.175	0.706	0.108	0.418	0.047	0.509	0.087	0.324	-0.05	G	1.141	-0.013	0.21	0.007	1.004	-0.003	0.252	-0.006	1.011	0.003
H	0.059	0.233	0.263	0.203	0.063	0.244	0.292	0.225	0.028	0.287	0.264	0.253	H	0.002	0.393	0.251	0.739	0.006	0.342	0.186	0.725	0.033	0.278	0.138	0.667	H	0.075	0.096	0.805	0.21	0.069	0.113	0.915	0.13	0.048	0.156	0.812	0.324	H	0.444	-0.003	0.291	0.318	0.512	0.011	0.326	0.323	0.445	-0.001
168 h	1	2	3	4	5	6	7	8	9	10	11	12	168 h	1	2	3	4	5	6	7	8	9	10	11	12	168 h	1	2	3	4	5	6	7	8	9	10	11	12	168 h	1	2	3	4	5	6	7	8	9	10
A	0	0.692	0.496	1.263	0	0.715	0.523	1.173	0	0.665	0.544	1.358	A	0	0.955	0.708	2.214	0	0.817	0.74	2.088	0	0.844	0.674	2.291	A	0	0.068	0.02	0.74	0	0.018	-0.005	0.756	0	0.049	0.032	0.746	A	0	0.924	0	0.398	0	0.85	-0.028	0.393	0	0.809
B	0.266	0.636	1.053	2.075	0.321	0.734	1.21	2.335	0.304	1.166	1.139	1.879	B	0.447	0.722	1.039	2.572	0.385	0.868	1.093	2.637	0.361	0.814	1.09	2.34	B	0.334	1.213	0.102	0.725	0.292	0.477	0.06	0.64	0.361	1.217	0.08	0.997	B	0.646	1.123	0.555	0.622	0.687	1.415	0.599	0.588	0.574	1.341
C	1.925	0.516	0.259	0.277	1.521	0.673	0.151	0.26	2.016	0.301	0.186	0.242	C	1.563	0.746	0.571	0.264	1.865	0.869	0.738	0.228	1.901	0.818	0.959	0.216	C	2.152	0.135	0.447	0.121	2.217	0.236	0.483	0.14	2.457	0.081	0.514	0.069	C	1.282	0.374	0.499	0.232	1.403	0.225	0.551	0.291	1.461	0.186
D	1.516	0.393	0.557	0.801	1.496	0.576	0.677	1.05	1.509	0.434	0.551	0.781	D	1.426	2.685	1.319	1.695	1.697	2.808	1.686	1.654	1.433	2.641	1.076	1.329	D	2.515	0.295	0.365	0.321	2.334	0.352	0.558	0.552	2.139	0.405	0.483	0.309	D	0.918	1.06	0.296	0.457	0.846	0.793	0.324	0.45	0.983	0.905
E	0.472	0.662	0.114	0.456	0.535	0.671	0.133	0.275	0.545	0.576	-0.018	0.425	E	0.546	0.93	0.043	0.485	0.548	1.09	0.074	0.822	0.589	0.843	0.039	0.788	E	0.36	0.352	0.113	0.293	0.493	0.385	0.146	0.316	0.71	0.867	0.113	0.133	E	0.595	0.888	0.073	0.265	0.11	0.962	0.146	0.291	0.589	0.956
F	0.979	0.59	0.456	0.196	1.056	0.849	0.528	0.287	1.197	0.618	0.554	0.108	F	1.182	0.977	1.304	0.831	1.415	1.007	1.597	1.176	1.493	0.786	1.5	0.505	F	1.003	0.385	0.567	0.194	1.793	0.94	0.71	0.219	0.899	0.367	0.471	0.135	F	0.734	-0.019	0.029	0.032	0.745	-0.025	0.001	0.032	0.815	0.019
G	0.537	0.136	0.139	0.001	0.598	0.181	0.153	-0.04	0.492	0.305	0.241	-0.067	G	0.914	0.066	0.157	0.048	1.13	0.094	0.159	0.051	1.528	0.1	0.216	0.05	G	0.271	0.093	0.366	0.219	0.861	0.124	0.465	0.067	0.59	0.103	0.397	-0.038	G	1.318	-0.012	0.265	0.015	1.157	-0.002	0.307	0.004	1.238	0.027
H	0.078	0.239	0.311	0.235	0.068	0.26	0.352	0.283	0.028	0.294	0.324	0.235	H	-0.015	0.368	0.435	0.678	-0.001	0.354	0.182	0.7	0.04	0.332	0.176	0.646	H	0.124	0.128	0.906	0.242	0.088	0.125	1.012	0.166	0.083	0.251	0.775	0.365	H	0.501	-0.001	0.341	0.38	0.649	0.009	0.391	0.42	0.564	0.016
192 h	1	2	3	4	5	6	7	8	9	10	11	12	192 h	1	2	3	4	5	6	7	8	9	10	11	12	192 h	1	2	3	4	5	6	7	8	9	10	11	12	192 h	1	2	3	4	5	6	7	8	9	10
A	0	0.793	0.487	1.422	0	0.804	0.494	1.285	0	0.745	0.514	1.45	A	0	0.94	0.714	2.202	0	0.741	0.72	2.061	0	0.803	0.662	2.243	A	0	0.084	0.042	0.788	0	0.019	-0.001	0.792	0	0.046	0.063	0.8	A	0	0.98	0	0.456	0	0.913	-0.011	0.458	0	0.803
B	0.213	0.655	1.115	2.082	0.335	0.757	1.201	2.319	0.334	1.272	1.195	2.012	B	0.43	0.709	1.064	2.565	0.373	0.852	1.169	2.639	0.363	0.789	1.157	2.345	B	0.222	1.316	0.1	0.736	0.295	0.53	0.052	0.632	0.242	1.307	0.069	1.098	B	0.699	1.285	0.583	0.72	0.733	1.635	0.636	0.718	0.652	1.354
C	1.996	0.552	0.322	0.331	1.695	0.736	0.155	0.297	2.131	0.366	0.217	0.26	C	1.597	0.778	0.883	0.399	2.002	1.095	1.043	0.23	1.978	0.824	1.115	0.285	C	2.312	0.139	0.508	0.118	2.356	0.236	0.537	0.159	2.558	0.07	0.575	0.069	C	1.317	0.446	0.513	0.3	1.43	0.269	0.564	0.38	1.49	0.241
D	1.731	0.481	0.576	0.916	1.728	0.639	0.724	1.081	1.771	0.469	0.529	0.792	D	1.679	2.685	1.222	1.727	1.881	2.812	1.687	1.67	1.378	2.525	1.253	1.219	D	2.738	0.306	0.41	0.387	2.484	0.414	0.709	0.612	2.49	0.383	0.62	0.333	D	0.947	1.196	0.357	0.565	0.85	0.902	0.407	0.568	1.007	1.022
E	0.52	0.772	0.129	0.549	0.537	0.751	0.149	0.338	0.576	0.765	-0.026	0.539	E	0.558	1.1	0.067	0.776	0.548	1.242	0.084	1.122	0.58	0.881	-0.023	1.317	E	0.443	0.388	0.112	0.354	0.6	0.438	0.137	0.345	0.739	0.949	0.101	0.163	E	0.753	1.013	0.082	0.326	0.14	1.109	0.155	0.355	0.768	1.087
F	1.017	0.579	0.457	0.258	1.122	0.834	0.521	0.328	1.317	0.658	0.625	0.171	F	1.243	0.954	1.269	1.069	1.486	1.024	1.631	1.622	1.518	0.8	1.501	0.81	F	0.951	0.454	0.648	0.2	1.72	0.963	0.707	0.229	0.942	0.425	0.494	0.13	F	0.734	-0.002	0.038	0.052	0.743	-0.025	0.008	0.045	0.81	0.017
G	0.597	0.167	0.168	0.049	0.746	0.212	0.178	-0.027	0.564	0.355	0.324	-0.039	G	1.124	0.12	0.242	0.116	1.288	0.139	0.211	0.092	1.75	0.126	0.245	0.044	G	0.314	0.11	0.384	0.197	1	0.116	0.477	0.055	0.662	0.087	0.4	-0.055	G	1.51	0.004	0.33	0.03	1.309	-0.002	0.36	0.011	1.445	0.019
H	0.055	0.229	0.359	0.272	0.063	0.268	0.403	0.319	0.025	0.297	0.391	0.217	H	-0.02	0.343	0.571	0.702	0.017	0.319	0.232	0.724	0.036	0.317	0.185	0.612	H	0.145	0.144	0.971	0.265	0.099	0.11	0.97	0.189	0.1	0.275	0.752	0.38	H	0.589	0.016	0.404	0.441	0.737	0.007	0.446	0.456	0.611	0.002
216 h	1	2	3	4	5	6	7	8	9	10	11	12	216 h	1	2	3	4	5	6	7	8	9	10	11	12	216 h	1	2	3	4	5	6	7	8	9	10	11	12	216 h	1	2	3	4	5	6	7	8	9	10
A	0	0.899	0.504	1.448	0	0.916	0.49	1.281	0	0.809	0.497	1.495	A	0	0.919	0.736	2.205	0	0.766	0.73	2.072	0	0.737	0.634	2.263	A	0	0.098	0.055	0.775	0	0.05	0.004	0.853	0	0.045	0.121	0.848	A	0	0.989	0.026	0.527	0	0.899	-0.011	0.503	0	0.788
B	0.264	0.671	1.127	2.051	0.326	0.731	1.19	2.368	0.316	1.235	1.179	1.956	B	0.416	0.753	1.062	2.531	0.359	0.823	1.071	2.6	0.335	0.803	1.08	2.268	B	0.148	1.414	0.12	0.752	0.379	0.626	0.056	0.622	0.192	1.403	0.086	1.208	B	0.746	1.445	0.601	0.816	0.729	1.77	0.627	0.811	0.676	1.346
C	2.16	0.604	0.37	0.351	1.856	0.804	0.176	0.329	2.097	0.692	0.323	0.29	C	1.574	0.859	1.058	0.49	2.178	1.378	1.271	0.283	2.267	1.078	1.348	0.437	C	2.409	0.165	0.593	0.153	2.5	0.25	0.593	0.177	2.619	0.076	0.651	0.094	C	1.334	0.513	0.53	0.372	1.441	0.291	0.554	0.425	1.497	0.262
D	1.881	0.526	0.565	0.889	1.954	0.705	0.688	1.036	1.895	0.599	0.598	0.792	D	1.95	2.779	1.192	1.725	2.009	2.837	1.458	1.646	1.609	2.576	1.063	1.338	D	2.842	0.344	0.521	0.461	2.707	0.447	0.756	0.645	2.674	0.419	0.577	0.367	D	0.955	1.314	0.423	0.674	0.849	0.978	0.464	0.652	1.012	1.098
E	0.53	0.863	0.153	0.644	0.534	0.824	0.148	0.379	0.555	0.813	0.059	0.632	E	0.571	1.136	0.165	1.049	0.541	1.216	0.091	1.336	0.582	0.957	0.029	1.523	E	0.542	0.46	0.133	0.447	0.642	0.525	0.133	0.368	0.773	1.046	0.11	0.189	E	0.925	1.126	0.103	0.391	0.217	1.242	0.15	0.396	0.901	1.198
F	1.1	0.563	0.453	0.288	1.186	0.825	0.515	0.331	1.387	0.627	0.594	0.192	F	1.371	0.965	1.246	1.218	1.439	0.991	1.531	1.827	1.517	0.796	1.392	0.927	F	0.946	0.532	0.741	0.22	1.774	1.035	0.717	0.242	1.012	0.528	0.517	0.128	F	0.69	0.017	0.064	0.088	0.732	-0.027	0.011	0.053	0.805	0.014
G	0.742	0.194	0.196	0.11	0.868	0.233	0.195	-0.023	0.71	0.402	0.372	-0.092	G	1.373	0.158	0.309	0.171	1.497	0.126	0.23	0.112	1.94	0.147	0.252	0.151	G	0.329	0.131	0.429	0.199	1.143	0.111	0.501	0.049	0.732	0.091	0.354	-0.037	G	1.685	0.028	0.404	0.067	1.458	-0.007	0.401	0.023	1.688	0.02
H	0.075	0.236	0.413	0.353	0.069	0.283	0.463	0.348	0.023	0.295	0.443	0.192	H	0.028	0.338	0.785	0.693	0.021	0.3	0.278	0.679	0.017	0.281	0.238	0.637	H	0.124	0.12	0.97	0.276	0.104	0.095	0.944	0.159	0.096	0.259	0.75	0.387	H	0.647	0.028	0.474	0.505	0.788	-0.006	0.497	0.496	0.667	-0.009
[truncated: 132 more columns]
