# Supplementary material for: Utilization of Low Molecular Weight Carbon Sources by Fungi and Saprolegniales: Implications for Their Ecology and Taxonomy
Source: Microorganisms. 2023 Mar 18;11(3):782. doi: 10.3390/microorganisms11030782 (PMC10052706; doi:10.3390/microorganisms11030782)
Supplement: Supplementary file 1 [file microorganisms-11-00782-s001.zip › Table S3.xlsx]

## Sheet: Legend for carbon sources
	1	2	3	4	5	6	7	8	9	10	11	12
A	Water	Tween 80	N-Acetyl-D-Galactosamine	N-Acetyl-D-Glucosamine	N-Acetyl-D-Mannosamine	Adonitol	Amygdalin	D-Arabinose	L-Arabinose	D-Arabitol	Arbutin	D-Cellobiose
B	α-Cyclodextrn	β-Cyclodextrin	Dextrin	i-Erythritol	D-Fructose	L-Fucose	D-Galactose	D-Galacturonic Acid	Gentiobiose	D-Gluconic Acid	D-Glucosamine	α-D-Glucose
C	Glucose-1-Phosphate	Glucuronamide	D-Glucuronic Acid	Glycerol	Glycogen	m-Inositol	2-Keto-D-Gluconic Acid	α-D-Lactose	Lactulose	Maltitol	Maltose	Maltotriose
D	D-Mannitol	D-Mannose	D-Melezitose	D-Melibiose	α-Methyl-D-Galactoside	β-Methyl-D-Galactoside	α-Methyl-D-Glucoside	β-Methyl-D-Glucoside	Palatinose	D-Psicose	D-Raffinose	L-Rhamnose
E	D-Ribose	Salicin	Sedoheptulosan	D-Sorbitol	L-Sorbose	Stachyose	Sucrose	D-Tagatose	D-Trehalose	Turanose	Xylitol	D-Xylose
F	γ-Amino-butyric Acid	Bromo succinic Acid	Fumaric Acid	β-Hydroxy-butyric Acid	γ-Hydroxy-butyric Acid	p-Hydroxy phenylacetic Acid	α-Keto-glutaric Acid	D-Lactic Acid Methyl Ester	L-Lactic Acid	D-Malic Acid	L-Malic Acid	Quinic Acid
G	D-Saccharic Acid	Sebacic Acid	Succinamic Acid	Succinic Acid	Succinic Acid Mono-Methyl Ester	N-Acetly-L-Glutamic Acid	Alaninamide	L-Alanine	L-Alanyl-Glycine	L-Asparagine	L-Aspartic Acid	L-Glutamic Acid
H	Glycyl-L-Glutamic Acid	L-Ornithine	L-Phenylalanine	L-Proline	L-Pyroglutamic Acid	L-Serine	L-Threonine	2-Amino Ethanol	Putrescine	Adenosine	Uridine	Adenosine-5'-Monophosphate
	Legend
2	Others
3	Polysaccharides
4	Biogene and heterocyclic amines
5	Glucosides
6	Polyols
7	Aliphatic organic acids
8	Amino Acids
9	TCA-cycle intermediates
10	Sugar acids
11	Heptose
12	Oligosaccharides
13	Hexosamines
14	Hexoses
15	Pentoses
16	Peptides

## Sheet: DATA
Table S3: measurements related to the mean difference between the O.D. at 590 nm of the carbon source containing wells and the control well for the last five time points (60, 72, 84, 96, and 108 h after inoculation)
	FB7: Cladosporium sp.													FB11: Cladosporium sp.													FB12: Cladosporium sp.													FBL81: Cladosporium sp.
48 HRS.	1	2	3	4	5	6	7	8	9	10	11	12	48 HRS.	1	2	3	4	5	6	7	8	9	10	11	12	48 HRS.	1	2	3	4	5	6	7	8	9	10	11	12	48 HRS.	1	2	3	4	5	6	7	8	9	10
A	0	0.949	0.0515	0.1435	0.2095	0.182	0.8705	-0.041	0.215	0.071	0.869	0.7035	A	0	0.7905	0.0445	0.263	0.321	0.272	0.3145	-0.213	0.008	0.093	1.24	0.5195	A	0	0.3145	0.0425	0.046	0.02	0.085	0.058	0.161	0.1305	0.2805	0.272	0.2975	A	0	0.883	-0.053	1.0455	0.063	0.3155	0.2545	-0.0355	0.4175	0.321
B	0.654	0.015	0.364	0.331	1.09	-0.073	0.062	-0.1	0.831	0.446	-0.019	1.0845	B	0.53	-0.0315	0.095	0.0885	0.7155	-0.238	-0.0885	-0.276	0.2675	0.6365	-0.217	0.2945	B	0.674	0.0985	0.417	0.1785	0.345	0.0315	0.147	-0.056	0.3405	0.1295	-0.0095	0.413	B	0.58	0.0045	0.594	0.6545	0.654	0.4715	0.539	-0.016	0.4735	1.057
C	-0.025	-0.147	0.2595	-0.055	0.851	0.356	1.3	0.8935	0.565	0.171	1.0495	0.8255	C	0.009	-0.305	0.2625	-0.1815	1.099	0.338	1.226	0.6615	0.5655	0.0345	0.7735	0.533	C	0.141	-0.051	0.0895	0.098	0.3205	0.196	0.3325	0.191	0.1685	0.072	0.3185	0.215	C	0.477	-0.184	0.579	0.378	1.081	0.6835	1.092	0.5505	0.545	0.3965
D	0.6905	0.651	0.7175	0.911	0.3705	0.7495	0.223	0.935	0.923	0.363	1.0075	0.1495	D	0.5635	0.3245	0.553	0.383	0.603	0.6625	0.095	0.752	0.5145	0.5475	0.4035	0.8785	D	0.1855	0.285	0.3235	0.439	0.1785	0.1965	0.069	0.277	0.414	0.2775	0.3925	0.0915	D	0.468	0.766	0.71	0.89	0.5195	0.522	0.0215	0.607	0.667	0.191
E	0.087	0.72	0.057	0.651	0.0175	1.264	0.9735	-0.0455	1.0555	0.079	0.2055	0.1735	E	-0.1435	0.742	-0.011	0.9585	-0.1545	0.674	0.472	-0.181	0.607	0.107	0.0905	-0.0165	E	0.2425	0.2015	0.0315	0.334	0.085	0.3545	0.5375	0.0035	0.3355	0.165	0.085	0.3035	E	0.4895	1.0425	0.0565	0.7165	0.701	0.842	0.851	-0.077	0.506	0.7155
F	-0.027	0.011	1.1545	-0.07	-0.0775	-0.0785	0.1025	-0.0855	0.004	0.02	0.175	0.7915	F	-0.074	-0.1865	0.9625	-0.2235	-0.202	-0.2295	0.243	-0.285	0.058	-0.113	0.7705	0.997	F	0.1675	0.071	0.413	0.0425	0.0165	0.0645	0.1165	0.0545	0.0695	-0.0005	0.187	0.181	F	0.2615	0.306	0.919	-0.0365	-0.0835	0.001	0.125	-0.0325	0.226	-0.1055
G	0.3215	0.108	-0.027	0.0535	-0.085	0.0145	0.359	0.367	0.174	0.5555	0.0775	0.684	G	0.127	-0.0925	-0.131	0.4725	-0.2435	-0.182	0.3	0.09	0.06	0.468	0.997	0.9845	G	0.048	0.065	0.1025	0.122	0.027	0.042	0.0615	0.109	0.069	0.136	0.132	0.209	G	1.0145	0.112	-0.0455	1.029	0.1585	-0.049	0.322	0.9135	0.663	1.034
H	-0.0135	0.2375	0.0755	0.725	-0.004	0.2025	0.154	-0.045	0.272	0.115	0.0665	0.083	H	0.2205	0.1345	-0.11	0.624	-0.05	0.25	0.0675	-0.249	0.3645	-0.1065	-0.074	0.1555	H	0.084	-0.0205	0.034	0.1365	0.1755	0.012	0.0325	-0.0445	0.0605	0.021	-0.075	-0.0375	H	0.2685	0.703	0.222	0.923	0.654	0.3235	0.034	-0.055	0.452	0.5605
60 HRS.	1	2	3	4	5	6	7	8	9	10	11	12	60 HRS.	1	2	3	4	5	6	7	8	9	10	11	12	60 HRS.	1	2	3	4	5	6	7	8	9	10	11	12	60 HRS.	1	2	3	4	5	6	7	8	9	10
A	0	0.962	0.0365	0.215	0.199	0.1895	0.906	-0.022	0.316	0.1045	0.9095	0.814	A	0	0.853	0.058	0.238	0.4205	0.2435	0.318	-0.263	0.0645	0.1425	1.253	0.592	A	0	0.4085	0.046	0.1195	0.0195	0.14	0.0885	0.1985	0.193	0.394	0.533	0.727	A	0	0.922	-0.037	1.2395	0.086	0.3695	0.597	-0.013	0.7315	0.3665
B	0.619	0.0115	0.5475	0.334	1.2155	-0.122	0.1095	-0.1305	0.941	0.481	-0.036	1.3605	B	0.475	-0.0365	0.2245	-0.006	0.822	-0.3295	-0.0795	-0.346	0.307	0.719	-0.3	0.447	B	0.6735	0.096	0.6215	0.2785	0.5675	0.0385	0.2115	-0.054	0.664	0.211	-0.008	1.059	B	0.5515	0.1005	0.7715	0.8	0.938	0.5335	0.7885	0.06	0.745	1.1775
C	-0.0355	-0.195	0.325	-0.076	0.899	0.4815	1.3435	1.01	0.7405	0.174	1.157	0.9295	C	-0.0925	-0.4075	0.4935	-0.2285	1.073	0.531	1.185	0.758	0.738	0.0545	0.838	0.6665	C	0.195	-0.087	0.2375	0.322	0.517	0.253	0.839	0.268	0.2555	0.179	0.7375	0.8265	C	0.514	-0.238	0.857	0.4095	1.2155	0.7425	1.251	0.9505	0.8665	0.5975
D	0.749	0.7785	0.8035	1.0675	0.417	0.8795	0.235	1.047	1.086	0.382	1.1505	0.245	D	0.64	0.358	0.631	0.5245	0.7675	0.867	0.09	0.818	0.6945	0.5985	0.5685	1.05	D	0.3275	0.5225	0.512	0.824	0.3065	0.2595	0.1345	0.6305	0.6915	0.302	0.8375	0.2395	D	0.5975	1.116	1.0795	1.2095	0.8195	0.685	0.0485	1.03	1.035	0.2385
E	0.2055	0.775	0.0585	0.7615	0.045	1.416	1.138	-0.078	1.1375	0.149	0.227	0.3355	E	-0.1535	0.7275	-0.0335	1.019	-0.209	0.7775	0.603	-0.2665	0.663	0.152	0.1015	0.112	E	0.4155	0.3575	0.039	0.8745	0.154	0.8395	1.2065	0.0035	0.486	0.4395	0.157	0.6295	E	0.651	1.1295	0.089	1.3005	0.93	1.3085	1.4065	-0.065	0.7455	1.337
F	0.017	0.095	1.154	-0.086	-0.105	-0.106	0.0845	-0.1255	0.0085	0.023	0.864	0.984	F	-0.061	-0.17	0.897	-0.2925	-0.278	-0.292	0.256	-0.3745	0.074	-0.112	0.838	0.9445	F	0.239	0.165	0.6505	0.0625	0.0415	0.0885	0.154	0.0685	0.127	0.087	0.3895	0.697	F	0.6425	0.87	0.9645	-0.0335	-0.085	0.0225	0.228	-0.042	0.595	0.2045
G	0.415	0.103	0.002	0.478	-0.019	0.01	0.367	0.363	0.177	0.549	0.3485	1.1815	G	0.1145	-0.182	-0.147	0.9255	-0.233	-0.24	0.211	0.021	0.017	0.3935	0.9165	0.9045	G	0.1635	0.0895	0.177	0.272	0.199	0.0625	0.1085	0.2785	0.3065	0.2375	0.287	0.4945	G	1.052	0.154	-0.0285	1.061	0.461	-0.0795	0.335	0.893	0.676	1.03
H	0.0175	0.2295	0.0735	0.7495	0.104	0.195	0.1165	-0.0555	0.264	0.139	0.124	0.0755	H	0.2365	0.077	-0.191	0.5715	0.44	0.1945	0.0525	-0.339	0.3635	-0.109	-0.1035	0.1465	H	0.219	0.113	0.121	0.3965	0.359	0.1415	0.101	0.0165	0.167	0.081	-0.0025	0.0325	H	0.5795	0.771	0.1355	0.978	0.866	0.4155	0.033	-0.148	0.5545	0.5125
72 HRS.	1	2	3	4	5	6	7	8	9	10	11	12	72 HRS.	1	2	3	4	5	6	7	8	9	10	11	12	72 HRS.	1	2	3	4	5	6	7	8	9	10	11	12	72 HRS.	1	2	3	4	5	6	7	8	9	10
A	0	0.9595	0.0525	0.355	0.2395	0.2	0.9925	0.086	0.5015	0.247	1.0235	1.0045	A	0	0.8055	0.083	0.2905	0.422	0.237	0.415	-0.2175	0.221	0.2605	1.325	0.79	A	0	0.4705	0.0405	0.197	0.0135	0.194	0.1445	0.255	0.2995	0.493	0.916	1.057	A	0	0.903	-0.07	1.449	0.0385	0.3975	1.1885	-0.0325	1.041	0.437
B	0.61	0.0525	0.7995	0.4655	1.487	-0.0695	0.2805	-0.0705	1.173	0.568	-0.02	1.685	B	0.5265	0.089	0.401	-0.011	1.0335	-0.3335	0.073	-0.2725	0.447	0.8465	-0.3005	0.6605	B	0.6385	0.1535	0.857	0.425	0.924	0.081	0.3245	-0.0315	0.985	0.451	-0.021	1.483	B	0.5465	0.147	0.8875	0.9925	1.086	0.5365	1.033	0.202	1.1075	1.2665
C	-0.0375	-0.174	0.4515	-0.017	1.0325	0.644	1.4955	1.248	0.9235	0.217	1.416	1.0975	C	-0.064	-0.4175	0.637	-0.1785	1.12	0.6705	1.28	0.9515	0.877	0.124	0.9925	0.897	C	0.2385	-0.1075	0.578	0.626	0.7265	0.3895	1.0205	0.59	0.404	0.307	1.1835	1.27	C	0.5565	-0.315	1.052	0.448	1.3485	0.8755	1.235	1.517	1.084	0.8615
D	0.8215	1.073	0.994	1.373	0.579	0.9945	0.275	1.26	1.423	0.4345	1.3935	0.3965	D	0.758	0.5345	0.8225	0.769	0.9245	1.046	0.1315	0.987	1.0585	0.6495	0.9395	1.061	D	0.514	1.084	0.6675	1.2595	0.455	0.349	0.2015	1.107	0.93	0.3255	1.143	0.373	D	0.7135	1.5495	1.3695	1.5535	1.0255	0.8465	0.034	1.4415	1.275	0.1705
E	0.3445	0.9215	0.1225	1.0265	0.2285	1.705	1.4765	-0.037	1.2815	0.4565	0.2715	0.6325	E	-0.0095	0.855	0.027	1.2985	-0.1965	0.9875	0.8815	-0.258	0.808	0.329	0.251	0.382	E	0.685	0.5535	0.037	1.4485	0.3465	1.334	1.6555	-0.0045	0.678	0.8665	0.2915	0.9985	E	1.0455	1.3135	0.0415	1.7935	1.228	1.593	1.7445	-0.1005	1.053	1.933
F	0.2165	0.6675	1.221	-0.05	-0.0745	-0.0505	0.161	-0.07	0.094	0.1305	0.9085	1.105	F	0.0935	0.5105	0.9665	-0.27	-0.26	-0.231	0.333	-0.371	0.172	0.0615	0.8345	0.9845	F	0.5885	0.3765	0.809	0.0985	0.115	0.14	0.265	0.1265	0.3005	0.361	0.493	1.135	F	0.936	0.863	0.978	-0.041	-0.0765	0.1985	0.296	0.161	0.7825	0.5425
G	0.496	0.0935	0.0795	0.7605	0.202	0.0395	0.3745	0.39	0.246	0.5985	0.627	1.452	G	0.1475	-0.1795	-0.0445	1.005	0.017	-0.2125	0.1985	0.0055	0.0215	0.4305	0.915	0.905	G	0.239	0.093	0.342	0.3935	0.622	0.0575	0.152	0.487	0.5415	0.3275	0.3565	0.62	G	1.031	0.467	0.1855	1.017	0.7675	-0.1285	0.3415	0.945	0.6815	1.017
H	0.101	0.253	0.102	0.828	0.386	0.233	0.1165	-0.046	0.292	0.1515	0.1485	0.0655	H	0.2935	0.0725	-0.2	0.6155	0.942	0.2025	0.062	-0.3565	0.369	-0.0785	-0.119	0.125	H	0.4685	0.229	0.1835	0.6875	0.6465	0.333	0.14	0.0345	0.214	0.127	-0.0045	0.028	H	0.6725	0.976	0.2085	1.236	0.935	0.531	0.2185	-0.132	0.6845	0.7395
84 HRS.	1	2	3	4	5	6	7	8	9	10	11	12	84 HRS.	1	2	3	4	5	6	7	8	9	10	11	12	84 HRS.	1	2	3	4	5	6	7	8	9	10	11	12	84 HRS.	1	2	3	4	5	6	7	8	9	10
A	0	0.974	0.065	0.4745	0.235	0.2095	1.0495	0.1295	0.611	0.313	1.1465	1.1845	A	0	0.829	0.093	0.35	0.4415	0.263	0.5515	-0.172	0.3745	0.3455	1.446	0.963	A	0	0.556	0.049	0.277	0.0235	0.2495	0.214	0.285	0.4915	0.6185	1.133	1.246	A	0	0.918	-0.0735	1.6495	0.0235	0.4395	1.6515	-0.0215	1.2755	0.6825
B	0.604	0.042	0.8925	0.4875	1.671	-0.0975	0.3765	-0.0835	1.316	0.57	-0.039	1.9315	B	0.554	0.1265	0.4955	0.034	1.1955	-0.347	0.2345	-0.1535	0.559	0.9065	-0.296	0.797	B	0.6295	0.4265	0.997	0.5995	1.2585	0.1185	0.448	0.022	1.1365	0.7235	0.0145	1.7145	B	0.547	0.242	0.985	1.272	1.188	0.5675	1.2265	0.476	1.267	1.3485
C	-0.039	-0.2065	0.514	-0.031	1.0995	0.687	1.5715	1.427	1.0365	0.1995	1.656	1.2905	C	-0.1085	-0.4375	0.657	-0.141	1.186	0.7415	1.371	1.135	0.96	0.1305	1.2655	1.054	C	0.304	-0.1005	0.754	0.8085	0.865	0.5545	1.1135	0.895	0.588	0.4305	1.436	1.423	C	0.624	-0.3225	1.198	0.5125	1.471	0.995	1.22	1.8475	1.315	1.2335
D	0.895	1.2575	1.135	1.563	0.6555	1.034	0.247	1.3725	1.672	0.428	1.5455	0.5075	D	0.8235	0.673	1.0195	0.967	1.0155	1.108	0.1405	1.087	1.264	0.683	1.097	1.1145	D	0.741	1.5215	0.8615	1.632	0.6	0.46	0.2665	1.3095	1.1385	0.3625	1.3965	0.567	D	0.891	1.6645	1.5085	1.628	1.1005	1.024	0.0735	1.6	1.3495	0.182
E	0.429	0.9775	0.11	1.1845	0.3685	1.8915	1.7365	-0.042	1.3535	0.7745	0.333	0.999	E	0.133	0.9425	0.055	1.538	-0.1355	1.1805	1.0725	-0.2365	0.896	0.457	0.3345	0.633	E	0.901	0.6175	0.081	1.682	0.528	1.6085	1.841	0.017	0.8725	1.0755	0.4675	1.2085	E	1.3455	1.4165	0.041	2.0435	1.4735	1.6705	1.8435	-0.088	1.491	2.26
F	0.521	1.0015	1.2595	-0.056	-0.0565	-0.039	0.174	-0.0625	0.1375	0.1975	0.9575	1.231	F	0.499	0.9575	1.0005	-0.259	-0.262	-0.193	0.3475	-0.355	0.2875	0.23	0.855	1.094	F	0.6395	0.514	0.9375	0.216	0.275	0.3115	0.337	0.181	0.4395	0.4515	0.549	1.191	F	1.0415	0.86	1.001	0.0945	0.0335	0.4695	0.35	0.3435	0.9135	0.5585
G	0.559	0.0645	0.155	0.867	0.5115	0.07	0.397	0.4385	0.309	0.648	0.7445	1.5695	G	0.2445	-0.236	0.15	1.023	0.341	-0.173	0.2025	0.0375	0.087	0.461	0.9795	0.961	G	0.312	0.2165	0.6085	0.472	0.773	0.0985	0.1875	0.5985	0.6335	0.3905	0.394	0.6885	G	0.998	0.7945	0.352	1.0195	0.851	-0.1005	0.3685	1.049	0.769	1.021
H	0.1805	0.2645	0.1065	0.915	0.519	0.2965	0.129	-0.0145	0.3255	0.167	0.1455	0.0585	H	0.308	0.0725	-0.154	0.692	0.956	0.2305	0.087	-0.3215	0.3875	-0.061	-0.114	0.147	H	0.552	0.3405	0.2515	0.9305	0.8505	0.446	0.197	0.0615	0.289	0.2125	0.0025	0.042	H	0.7345	1.1105	0.251	1.4125	0.955	0.5745	0.2825	-0.123	0.7605	0.8195
96 HRS.	1	2	3	4	5	6	7	8	9	10	11	12	96 HRS.	1	2	3	4	5	6	7	8	9	10	11	12	96 HRS.	1	2	3	4	5	6	7	8	9	10	11	12	96 HRS.	1	2	3	4	5	6	7	8	9	10
A	0	1.0245	0.091	0.6185	0.2765	0.2435	1.183	0.229	0.811	0.437	1.317	1.3945	A	0	0.876	0.1155	0.4575	0.453	0.327	0.7805	-0.074	0.542	0.4285	1.5405	1.1395	A	0	0.6	0.0535	0.3645	0.0315	0.314	0.2905	0.3465	0.731	0.757	1.3195	1.351	A	0	0.9485	-0.0725	1.821	0.0225	0.471	1.8915	-0.0055	1.346	0.941
B	0.6085	0.0695	0.991	0.5995	1.9475	-0.062	0.5615	-0.008	1.547	0.639	-0.0175	2.077	B	0.635	0.179	0.596	0.1025	1.366	-0.3205	0.4465	-0.006	0.6465	1.004	-0.229	0.8765	B	0.627	0.579	1.086	0.837	1.5475	0.24	0.6475	0.229	1.3905	0.951	0.058	1.8285	B	0.5535	0.4095	1.041	1.4915	1.217	0.613	1.2905	0.632	1.3525	1.4465
C	-0.0135	-0.19	0.625	0.0125	1.2245	0.805	1.6885	1.732	1.265	0.231	2.022	1.523	C	-0.108	-0.4205	0.727	-0.0985	1.252	0.835	1.473	1.308	1.1385	0.144	1.4695	1.15	C	0.3505	-0.0275	0.9455	1.0675	1.0525	0.839	1.29	1.143	0.8455	0.6175	1.5785	1.552	C	0.697	-0.301	1.277	0.5835	1.5925	1.1445	1.2415	2.049	1.5535	1.578
D	1.005	1.5285	1.424	1.8695	0.787	1.151	0.284	1.58	1.865	0.481	1.6915	0.6015	D	0.906	0.819	1.3135	1.116	1.162	1.212	0.153	1.1775	1.4365	0.712	1.1905	1.1965	D	1.0485	1.8055	1.0875	1.9295	0.831	0.66	0.419	1.517	1.4245	0.463	1.493	0.793	D	1.1225	1.7175	1.5905	1.6675	1.136	1.1925	0.138	1.666	1.408	0.212
E	0.5845	1.0965	0.1415	1.411	0.5945	2.088	1.96	-0.0025	1.488	1.2345	0.435	1.2465	E	0.3965	1.0505	0.073	1.8155	-0.0525	1.355	1.238	-0.2105	1.0155	0.6315	0.413	0.768	E	1.105	0.7125	0.2065	1.8565	0.7005	1.881	2.037	0.138	1.2035	1.237	0.621	1.315	E	1.5245	1.476	0.067	2.12	1.6155	1.719	1.9075	-0.046	1.8715	2.418
F	0.7545	1.0625	1.3115	-0.03	-0.0035	0.0025	0.2295	-0.016	0.2095	0.3145	1.023	1.332	F	0.757	1.0165	1.057	-0.2425	-0.259	-0.181	0.371	-0.334	0.4025	0.3525	0.8795	1.203	F	0.716	0.664	1.089	0.546	0.548	0.6445	0.4865	0.3	0.597	0.594	0.605	1.221	F	1.136	0.875	1.002	0.3535	0.1985	0.737	0.411	0.4275	0.9695	0.598
G	0.648	0.109	0.2485	0.909	0.776	0.083	0.4	0.4865	0.3815	0.726	0.8445	1.646	G	0.317	-0.213	0.4685	1.0505	0.5405	-0.1425	0.2135	0.0775	0.172	0.5145	1.0635	1.0295	G	0.3895	0.499	0.76	0.587	0.9615	0.2305	0.321	0.789	0.797	0.537	0.4375	0.7465	G	0.9865	1.0595	0.47	1.031	0.9135	-0.02	0.4245	1.1565	0.864	1.052
H	0.251	0.258	0.094	1.031	0.5435	0.3545	0.1055	-0.0315	0.3195	0.143	0.1235	0.0445	H	0.327	0.0805	-0.1305	0.8465	0.98	0.2535	0.0865	-0.294	0.4015	-0.041	-0.1205	0.1385	H	0.586	0.432	0.3245	1.077	0.9775	0.579	0.3145	0.1695	0.3825	0.3065	0.0035	0.055	H	0.778	1.2295	0.3205	1.554	1.0205	0.649	0.3415	-0.0865	0.8295	0.851
108 HRS.	1	2	3	4	5	6	7	8	9	10	11	12	108 HRS.	1	2	3	4	5	6	7	8	9	10	11	12	108 HRS.	1	2	3	4	5	6	7	8	9	10	11	12	108 HRS.	1	2	3	4	5	6	7	8	9	10
A	0	1.02	0.0795	0.7465	0.2665	0.246	1.402	0.2915	1.0075	0.514	1.4715	1.6545	A	0	0.9185	0.1385	0.5615	0.4715	0.3445	0.991	0.017	0.715	0.531	1.692	1.1885	A	0	0.631	0.069	0.462	0.05	0.3935	0.377	0.4135	0.939	0.8965	1.478	1.419	A	0	0.988	-0.064	2.0535	0.019	0.52	2.0255	0.004	1.415	1.143
B	0.5915	0.0455	1.026	0.676	2.084	-0.0785	0.7325	0.0235	1.7095	0.6235	-0.057	2.1475	B	0.6705	0.1925	0.6605	0.1835	1.454	-0.2865	0.6775	0.1575	0.733	1.0795	-0.1025	0.913	B	0.6205	0.682	1.1545	1.0205	1.6795	0.201	0.689	0.245	1.4535	0.931	0.062	1.826	B	0.5615	0.5165	1.0985	1.5355	1.2605	0.6825	1.3345	0.6695	1.4035	1.5255
C	-0.024	-0.219	0.698	0.0135	1.298	0.9485	1.7035	1.971	1.4765	0.231	2.1585	1.658	C	-0.0915	-0.3905	0.805	-0.0505	1.3615	0.9995	1.542	1.4855	1.3645	0.19	1.651	1.228	C	0.3955	-0.0785	0.911	1.109	1.0465	0.819	1.2775	1.1745	0.91	0.623	1.7375	1.6445	C	0.778	-0.3185	1.3295	0.6375	1.691	1.3495	1.2175	2.156	1.72	1.922
D	1.0585	1.636	1.637	1.96	0.8705	1.2605	0.253	1.7185	1.931	0.441	1.6805	0.7205	D	1.015	1.063	1.5445	1.2505	1.3685	1.322	0.192	1.2655	1.5145	0.777	1.2	1.2945	D	1.2585	1.9575	1.1595	2.0365	0.868	0.6545	0.3545	1.546	1.4595	0.395	1.5305	1.0235	D	1.427	1.7285	1.607	1.7185	1.151	1.4235	0.165	1.698	1.457	0.2285
E	0.7035	1.1765	0.1215	1.5465	0.6925	2.2075	2.0425	-0.0085	1.585	1.491	0.475	1.4335	E	0.7105	1.1805	0.099	2.0245	0.05	1.473	1.3025	-0.158	1.177	0.766	0.5185	0.8355	E	1.2	0.6335	0.1045	1.9695	0.629	1.9945	2.0595	0.0455	1.3795	1.223	0.7175	1.426	E	1.729	1.4895	0.0405	2.1735	1.674	1.7355	1.9255	-0.0555	2.2725	2.62
F	0.8595	1.0355	1.332	-0.0485	0.0185	-0.014	0.232	-0.027	0.205	0.3555	1.028	1.455	F	1.018	1.039	1.121	-0.189	-0.213	-0.131	0.421	-0.254	0.5265	0.4285	0.94	1.32	F	0.806	0.618	1.037	0.562	0.529	0.7405	0.39	0.2095	0.535	0.564	0.6185	1.2505	F	1.1915	0.8555	0.969	0.416	0.2815	0.942	0.4265	0.4535	0.9745	0.631
G	0.741	0.1995	0.364	0.9055	1.0215	0.1115	0.3945	0.544	0.4055	0.7615	0.921	1.7505	G	0.4205	-0.0875	0.823	1.0955	0.8345	-0.059	0.235	0.172	0.305	0.588	1.142	1.097	G	0.4455	0.619	0.7545	0.4995	0.9405	0.1405	0.2445	0.765	0.7615	0.528	0.4905	0.7515	G	0.9625	1.1865	0.507	0.9915	0.939	0.0525	0.4495	1.2285	0.9235	1.0615
H	0.338	0.2715	0.1325	1.165	0.611	0.5005	0.121	0.0105	0.3805	0.161	0.1285	0.0545	H	0.362	0.0975	-0.1115	1.0505	1.074	0.298	0.1415	-0.222	0.45	-0.016	-0.112	0.1615	H	0.5985	0.473	0.3825	1.2345	1.013	0.5735	0.2865	0.1295	0.4095	0.3705	-0.007	0.05	H	0.794	1.37	0.381	1.697	1.072	0.712	0.3915	-0.065	0.9355	0.9005
[truncated: 80 more columns]
